# Supplementary material for: Knowledge of Vulvovaginal Candidiasis Characteristics, Signs, Symptoms, and Appropriate Treatment Among Portuguese Pharmacy Professionals
Source: Healthcare (Basel). 2025 Feb 13;13(4):402. doi: 10.3390/healthcare13040402 (PMC11855004; doi:10.3390/healthcare13040402)
Supplement: Supplementary file 1 [file healthcare-13-00402-s001.zip]

Archive with 2 entries (1 files):
- healthcare-3463605-supplementary/
- healthcare-3463605-supplementary/Supplementary_Material Figure S1.pdf
